# Supplementary material for: Changes in the deep vasculature assessed using anterior segment OCT angiography following trabecular meshwork targeted minimally invasive glaucoma surgery
Source: Sci Rep. 2022 Oct 13;12:17187. doi: 10.1038/s41598-022-22104-4 (PMC9561613; doi:10.1038/s41598-022-22104-4)
Supplement: Supplementary file 2 — Supplementary Information 2. [file 41598_2022_22104_MOESM2_ESM.xlsx]

## Sheet: Sheet2
Patient no.	Surgical procedure	Combined with Cataract surgery (1:yes, 0:no)	Subsequent glaucoma surgery (1:yes, 0:no)	timing of postoperative additional trabeculectomy surgery (months after surgery)	Angle of trabeculotomy incision range (degree)	Age (year)	Sex (1:female, 0:male)	Axial length (mm)	CCT: Central corneal thickness (㎛）	VF mean deviation: Visulal field mean deviation (dB)	Supeficial layer	Preoperative s-VD entire area	Preoperative s-VD limbal area	Preoperative s-VD fornix area	Postoperative s-VD entire area	Postoperative s-VD limbal area	Postoperative s-VD fornix area	Deep layer2	Preoperative d-VD entire area	Preoperative d-VD limbal area	Preoperative d-VD fornix area	Postoperative d-VD entire area	Postoperative d-VD limbal area	Postoperative d-VD fornix area	Eye drops	Preoperative anti-glaucoma eye drops, no3	Anti-glaucoma eye drops 3 months after surgery, no4	Anti-glaucoma eye drops 6 months after surgery, no	Anti-glaucoma eye drops 12 months after surgery, no	IOP: Intraocular pressure	Preoperative IOP (mmHg)	IOP 3 months after surgery (mmHg)	IOP 6 months after surgery (mmHg)	IOP 9 months after surgery (mmHg)	IOP 12 months after surgery (mmHg)	Surgical success	IOP change rate (%)	IOP change rate 3 months after surgery	IOP change rate 6 months after surgery	IOP change rate 9 months after surgery	IOP change rate 12 months after surgery
1	s-LOT	0	0		360	77	0	25.51	532	-8.59		30.149	33.233	28.416	16.293	16.222	16.668		4.185	4.426	4.067	6.819	5.219	7.852		5	1	1	2		23	13	15	14	17	0		-0.434783	-0.347826	-0.391304	-0.26087
2	s-LOT	0	0		360	69	0	23.89	529	-9.21		21.773	20.903	22.725	32.405	27.002	35.722		10.92	16.315	8.175	7.443	13.11	4.582		4	3	2	2		27	8	9	12	13	0		-0.703704	-0.666667	-0.555556	-0.518519
3	microhook	0	0		90	72	1	24.52	476	-7.21		26.482	17.703	32.713	32.516	27.164	35.534		10.749	17.277	7.036	10.71	21.973	7.021		4	3	3	3		21	13.5	13	13	15	0		-0.357143	-0.380952	-0.380952	-0.285714
4	TOM	1	0		105	73	0	25.01	600	0.35		22.368	23.067	26.389	27.318	16.127	32.959		16.237	21.654	13.492	7.455	14.093	4.081		3	3	3	3		35	10	10	15	15	0		-0.714286	-0.714286	-0.571429	-0.571429
5	s-LOT	0	0		270	81	1	23.32	513	-10.1		16.642	14.516	20.194	20.697	14.394	24.633		7.321	9.304	5.933	4.473	5.372	3.927		3	0	0	0		21	9	10	14	14	0		-0.571429	-0.52381	-0.333333	-0.333333
6	TOM	0	1	6	120	50	1	26.63	477	-13.46		42.593	21.242	48.134	33.553	19.503	40.621		2.112	2.49	1.92	12.505	21.197	8.38		4	4	4	NA		28	24	26	NA	NA	1		-0.142857	-0.0714286	NA	NA
7	TOM	0	0		40	74	1	23.68	596	-2.66		16.79	17.41	15.703	18.201	20.941	16.751		28.759	37.604	24.278	30.053	38.917	24.513		4	4	4	4		26	26	21	20	26	1		0	-0.192308	-0.230769	0
8	microhook	1	0		105	72	0	24.22	536	-1.88		24.846	15.697	30.435	25.186	13.364	31.291		19.116	36.882	9.163	14.468	26.543	8.294		5	0	0	0		19	11	11	11	13	0		-0.421053	-0.421053	-0.421053	-0.315789
9	s-LOT	0	0		120	72	1	23.8	525	-9.18		23.947	14.822	26.659	18.42	10.227	23.75		17.759	18.613	17.479	14.483	15.803	13.876		4	2	2	4		23	16	20	20	19	1		-0.304348	-0.130435	-0.130435	-0.173913
10	TOM	1	0		120	71	0	23.11	548	-4.52		35.48	8.239	49.464	26.73	11.026	36.188		8.427	9.912	7.707	7.059	8.907	5.998		4	0	2	2		18	15	13	15	14	0		-0.166667	-0.277778	-0.166667	-0.222222
11	microhook	1	0		150	73	0	23.64	518	-5.77		25.539	20.156	32.995	30.291	22.923	34.515		5.612	9.295	3.55	6.719	12.779	3.506		5	0	2	2		15	11	10	11	10	0		-0.266667	-0.333333	-0.266667	-0.333333
12	microhook	1	0		90	85	1	21.96	490	-12.28		36.766	23.397	43.734	27.878	17.039	33.777		7.34	12.506	4.794	6.397	8.357	5.414		4	2	2	2		18	14	12	12	14	0		-0.222222	-0.333333	-0.333333	-0.222222
13	microhook	1	0		90	74	0	25.11	544	-5.68		20.613	22.033	20.083	28.299	13.893	35.124		22.425	23.433	22.055	6.479	7.684	5.865		5	3	3	3		15	15	16	14	16	1		0	0.0666667	-0.0666667	0.0666667
14	TOM	1	0		120	65	1	25.3	595	-12.49		30.717	26.127	33.708	25.118	23.525	26.068		17.287	18.345	16.735	16.48	19.038	15.022		5	5	5	5		21	18	21	20	24	1		-0.142857	0	-0.047619	0.142857
15	TOM	1	0		90	69	0	29.77	532	-13.23		29.23	23.535	34.793	21.437	22.482	21.1		19.351	24.214	16.597	16.535	19.819	14.943		4	3	3	3		15	13	15	22	23	1		-0.133333	0	0.466667	0.533333
16	TOM	1	0		90	77	0	23.18	435	-6.53		21.653	26.514	18.981	31.472	37.465	28.253		7.256	8.546	6.541	11.18	10.832	11.195		4	3	3	3		15	15	14	18	15	1		0	-0.0666667	0.2	0
17	microhook	1	0		90	83	1	22.65	514	-17.78		36.684	30.442	38.672	30.877	18.929	36.741		5.992	11.165	3.337	6.92	12.98	3.774		3	1	2	2		17	14	13	13	11	0		-0.176471	-0.235294	-0.235294	-0.352941
18	s-LOT	0	1	6	330	78	0	24.65	530	-8.63		30.036	22.767	34.219	32.562	13.25	40.631		27.497	32.959	24.571	14.112	15.516	13.406		3	4	2	NA		33	21	29	NA	NA	1		-0.363636	-0.121212	NA	NA
19	s-LOT	0	0		210	48	0	25.6	556	-1.48		28.318	17.416	33.86	25.328	16.603	29.465		15.141	20.893	12.148	13.057	18.786	10.186		4	0	0	0		30	18	12	14	14	0		-0.4	-0.6	-0.533333	-0.533333
20	TOM	1	0		90	69	0	26.11	500	0.49		15.873	12.307	19.829	27.063	11.264	34.583		9.17	14.383	6.395	9.054	15.08	6.005		2	0	0	0		20	12	13	11	12	0		-0.4	-0.35	-0.45	-0.4
21	s-LOT	1	0		270	62	0	26.48	554	-16.01		20.792	18.234	23.769	21.79	13.895	25.851		14.034	19.777	11.886	13.231	23.744	7.85		3	1	1	2		22	15	13	13	13	0		-0.318182	-0.409091	-0.409091	-0.409091
22	s-LOT	1	0		270	61	0	26.3	569	-4.15		23.637	14.519	28.747	27.303	22.425	29.733		9.844	9.954	9.886	7.78	9.001	7.167		2	0	0	0		42	19	16	16	24	0		-0.547619	-0.619048	-0.619048	-0.428571
23	microhook	1	0		120	75	0	24.05	504	-8.07		37.276	45.168	23.075	32.223	28.93	33.896		4.518	9.043	2.455	8.741	12.955	6.484		2	2	2	2		20	13	13	13	15	0		-0.35	-0.35	-0.35	-0.25
24	s-LOT	0	0		270	89	0	25.04	529	-15.57		40.138	35.187	43.644	34.694	29.808	37.449		5.138	5.629	4.711	5.596	11.135	2.433		4	2	2	2		20	17	15	15	16	0		-0.15	-0.25	-0.25	-0.2
25	microhook	1	0		120	77	0	25.09	530	-11.94		19.226	11.725	22.613	30.677	12.532	40.61		12.985	15.932	11.565	9.835	15.837	6.71		4	2	2	2		20	14	17	18	18	1		-0.3	-0.15	-0.1	-0.1
26	microhook	1	0		180	85	0	23.92	537	-14.19		29.598	29.887	29.267	44.625	49.171	41.4		1.718	2.738	1.298	3.622	5.848	1.899		5	2	2	3		20	23	22	16	16	1		0.15	0.1	-0.2	-0.2
27	s-LOT	0	0		210	80	1	23.59	471	-19.48		30.564	31.306	30.029	37.949	28.687	42.337		13.44	19.865	10.015	11.643	17.927	8.559		4	0	0	0		35	15	15	15	15	0		-0.571429	-0.571429	-0.571429	-0.571429
28	s-LOT	0	0		210	82	0	24.22	521	-22.33		11.585	5.393	14.741	11.169	5.21	13.061		8.092	16.827	3.749	8.514	17.644	5.528		3	2	2	2		30	19	12	12	9	0		-0.366667	-0.6	-0.6	-0.7
29	s-LOT	0	0		210	80	0	23.59	471	-19.48		30.564	31.306	30.029	37.949	28.687	42.337		13.44	19.865	10.015	11.643	17.927	8.559		4	0	0	0		35	15	15	15	15	0		-0.571429	-0.571429	-0.571429	-0.571429
30	s-LOT	0	0		270	84	0	22.78	495	-5.79		26.209	7.246	32.395	21.058	10.368	26.476		11.863	14.532	10.98	8.468	13.219	5.949		4	0	0	0		27	12	11	11	12	0		-0.555556	-0.592593	-0.592593	-0.555556
31	s-LOT	1	0		330	73	0	27.75	494	-15.77		27.946	22.857	30.553	22.845	19.07	25.201		13.519	19.723	10.396	11.743	16.29	9.507		3	3	3	3		16	11	12	12	11	0		-0.3125	-0.25	-0.25	-0.3125
